# Supplementary material for: KL-MOB: automated COVID-19 recognition using a novel approach based on image enhancement and a modified MobileNet CNN
Source: PeerJ Comput Sci. 2021 Sep 20;7:e694. doi: 10.7717/peerj-cs.694 (PMC8459788; doi:10.7717/peerj-cs.694)
Supplement: Supplemental Information 1 [file peerj-cs-07-694-s001.zip]

Archive with 1 entries (1 files):
- evaluate2.py
