# Supplementary material for: KL-MOB: automated COVID-19 recognition using a novel approach based on image enhancement and a modified MobileNet CNN
Source: PeerJ Comput Sci. 2021 Sep 20;7:e694. doi: 10.7717/peerj-cs.694 (PMC8459788; doi:10.7717/peerj-cs.694)
Supplement: Supplemental Information 1 [file peerj-cs-07-694-s001.zip › evaluate2.py]

from __future__ import print_function


import matplotlib
matplotlib.use("Agg")

# import the necessary packages
#from keras.optimizers import Adam
from keras.preprocessing.image import img_to_array
#from sklearn.preprocessing import MultiLabelBinarizer

#from mymodel.smallervggnet import NN4VGGNet #SmallerVGGNet
#from mymodel.myNN import NN4VGGNet

#from mymodel.VGG_NN4 import VGG_NN4_Net
import math
#import argparse
import random
import os
from keras.optimizers import SGD
import numpy
from keras.preprocessing.image import  load_img
import time
from PIL import Image
import keras


from keras.layers import Conv2D, ZeroPadding2D, Activation, Input, concatenate
from keras.layers.core import Lambda, Flatten, Dense
from keras.layers.normalization import BatchNormalization
from keras.layers.pooling import MaxPooling2D, AveragePooling2D
from keras.models import Model
from keras import backend as K


#import utils
#from utils import LRN2D

import pickle

import matplotlib
matplotlib.use("Agg")

# import the necessary packages
from keras.optimizers import Adam
from keras.preprocessing.image import img_to_array
#from sklearn.preprocessing import MultiLabelBinarizer

#from mymodel.smallervggnet import NN4VGGNet #SmallerVGGNet
#from mymodel.myNN import NN4VGGNet

#from mymodel.VGG_NN4 import VGG_NN4_Net
import math
#import argparse
import random
import os
from keras.optimizers import SGD
import numpy
from keras.preprocessing.image import  load_img
import time
from PIL import Image
import keras


from keras.layers import Conv2D, ZeroPadding2D, Activation, Input, concatenate, DepthwiseConv2D, GlobalAveragePooling2D, Dropout
from keras.layers.core import Lambda, Flatten, Dense
from keras.layers.normalization import BatchNormalization
from keras.layers.pooling import MaxPooling2D, AveragePooling2D
from keras.models import Model
from keras import backend as K

#import utils
#from utils import LRN2D

from imutils import paths

from keras.models import load_model
model = load_model('Font_Style.h5')

print("LOADED'")


# GPU memory allocation ---------------------------
if 'tensorflow' == K.backend():
  import tensorflow as tf
  from keras.backend.tensorflow_backend import set_session
  config = tf.ConfigProto()
  config.gpu_options.allow_growth = True
  set_session(tf.Session(config=config))
  tf.compat.v1.Session()
  print("GPU is working")

else:
  print("NO GPU")
  #----------------------------------------------------------


#tf.compat.v1.Session()


start_time = time.time()

batch_size = 24
num_classes = 16 #87
epochs = 75
data_augmentation = False

label_counter = 0

training_images = []
training_labels = []

labels = []
labelbin = 'labelbin'

dataset_path = '/home/moh/ARABIC/train_line_db/TRAIN'#
dataset_path = 'dataset'#


imagePaths = sorted(list(paths.list_images(dataset_path)))
random.seed(42)
random.shuffle(imagePaths)

for imagePath in imagePaths:
    # load the image, pre-process it, and store it in the data list
    print(imagePath)
    # extract set of class labels from the image path and update the
    # labels list
    l = label = imagePath.split(os.path.sep)[-2]#.split("_")
    labels.append(l)

labels = numpy.array(labels)


from sklearn.preprocessing import LabelBinarizer

print("[INFO] class labels:")
#mlb = MultiLabelBinarizer()
#mlb = MultiLabelBinarizer()
mlb = LabelBinarizer()
labels = mlb.fit_transform(labels)


print(labels)

# save the multi-label binarizer to disk
print("[INFO] serializing label binarizer...")
f = open(labelbin, "wb")
f.write(pickle.dumps(mlb))
f.close()


for subdir, dirs, files in os.walk(dataset_path):
    for folder in dirs:
        for folder_subdir, folder_dirs, folder_files in os.walk(os.path.join(subdir, folder)):
            for file in folder_files:
                training_images.append(os.path.join(folder_subdir, file))
                training_labels.append(label_counter)

        label_counter = label_counter + 1

nice_n = math.floor(len(training_images) / batch_size) * batch_size

print(nice_n)
print(len(training_images))
print(len(training_labels))
print("number of classes")
print(label_counter)


perm = list(range(len(training_images)))
random.shuffle(perm)
training_images = [training_images[index] for index in perm]
training_labels = [training_labels[index] for index in perm]

print("Data is ready...")


def get_batch():
    index = 1

    global current_index

    B = numpy.zeros(shape=(batch_size, 224, 224, 3))
    L = numpy.zeros(shape=(batch_size))

    while index < batch_size:
        try:
            img = load_img(training_images[current_index])
            img1 = img.resize((224,224),Image.ANTIALIAS)  #resize
            B[index] = img_to_array(img1)
            B[index] /= 255

            L[index] = training_labels[current_index]

            index = index + 1
            current_index = current_index + 1
        except:
            print("Ignore image {}".format(training_images[current_index]))
            current_index = current_index + 1
            #break;

    return B, keras.utils.to_categorical(L, num_classes)

def _depthwise_conv_block(inputs, pointwise_conv_filters, alpha,
                          depth_multiplier=1, strides=(1, 1), block_id=1):

    channel_axis = 1 if K.image_data_format() == 'channels_first' else -1
    pointwise_conv_filters = int(pointwise_conv_filters * alpha)

    x = ZeroPadding2D(padding=(1, 1), name='conv_pad_%d' % block_id)(inputs)
    x = DepthwiseConv2D((3, 3),
                        padding='valid',
                        depth_multiplier=depth_multiplier,
                        strides=strides,
                        use_bias=False,
                        name='conv_dw_%d' % block_id)(x)
    x = BatchNormalization(axis=channel_axis, name='conv_dw_%d_bn' % block_id)(x)
    x = Activation(relu6, name='conv_dw_%d_relu' % block_id)(x)

    x = Conv2D(pointwise_conv_filters, (1, 1),
               padding='same',
               use_bias=False,
               strides=(1, 1),
               name='conv_pw_%d' % block_id)(x)
    x = BatchNormalization(axis=channel_axis, name='conv_pw_%d_bn' % block_id)(x)
    return Activation(relu6, name='conv_pw_%d_relu' % block_id)(x)

def relu6(x):
    return K.relu(x, max_value=6)    
combined_loss=0
    
#def buildVGGNN4(width, height, depth,classes):
    
alpha = 1.0
depth_multiplier = 1
dropout = 1e-3
gauss_size = 128
            
myInput = Input(shape=(224, 224, 3))
            
y = Input(shape=([num_classes]))
        
x = ZeroPadding2D(padding=(3, 3), input_shape=(224, 224, 3))(myInput)
            
            
            
            
x = _depthwise_conv_block(x, 64, alpha, depth_multiplier, block_id=1)
x = _depthwise_conv_block(x, 128, alpha, depth_multiplier,strides=(2, 2), block_id=2)
x = _depthwise_conv_block(x, 128, alpha, depth_multiplier, block_id=3)
x = _depthwise_conv_block(x, 256, alpha, depth_multiplier,strides=(2, 2), block_id=4)
x = _depthwise_conv_block(x, 256, alpha, depth_multiplier, block_id=5)
x = _depthwise_conv_block(x, 512, alpha, depth_multiplier,strides=(2, 2), block_id=6)
x = _depthwise_conv_block(x, 512, alpha, depth_multiplier, block_id=7)
x = _depthwise_conv_block(x, 512, alpha, depth_multiplier, block_id=8)
x = _depthwise_conv_block(x, 512, alpha, depth_multiplier, block_id=9)
x = _depthwise_conv_block(x, 512, alpha, depth_multiplier, block_id=10)
x = _depthwise_conv_block(x, 512, alpha, depth_multiplier, block_id=11)
x = _depthwise_conv_block(x, 1024, alpha, depth_multiplier,strides=(2, 2), block_id=12)
x = _depthwise_conv_block(x, 1024, alpha, depth_multiplier, block_id=13)
            

            
x = GlobalAveragePooling2D()(x)
hidden = Dropout(dropout, name='dropout')(x)
# Means
z_mean = Dense(gauss_size, name='z_mean')(hidden)
# Standart deviation
z_log_var = Dense(gauss_size, name='z_log_var')(hidden)
# Softmax Classifier
y_pred = Dense(num_classes, activation='softmax')(z_mean)

model = Model(inputs=[myInput], outputs=y_pred)
###############################################################################
kl_loss = - 0.5 * K.sum(1 + z_log_var - K.square(z_mean) - K.exp(z_log_var), axis=-1)
model.add_loss(kl_loss)
###############################################################################
opt = Adam(lr=0.00001, beta_1=0.9, beta_2=0.999, epsilon=1e-08, decay=0.0)


model.load_weights('Font_Style_W3.h5')


print('Weights loaded.')


'''
classes=[]
def get_immediate_subdirectories(a_dir):
    return [name for name in os.listdir(a_dir)
            if os.path.isdir(os.path.join(a_dir, name))]


train_path = "dataset"
labelbin = 'labelbin'

mlb = pickle.loads(open(labelbin, "rb").read())


print("labelbin loaded")


cnt = 0


corr = 0 
err = 0


#image_size = 96
classes = get_immediate_subdirectories(train_path)

from imutils import paths
import imutils 

for i in range(0,len(classes)):
	imgs_path = os.path.join(train_path,classes[i])
	print(imgs_path)
	

	for f in os.listdir(imgs_path):
		file_path = os.path.join(imgs_path,f)
		class_name = os.path.dirname(file_path)

		image = cv2.imread(file_path)
		print(file_path)
		

		image = cv2.resize(image, (224, 224))
		image = image.astype("float") / 255.0
		image = img_to_array(image)
		image = np.expand_dims(image, axis=0)


		

		proba = model.predict(image)[0]

		idxs = np.argsort(proba)[::-1][:2]

		for (i, j) in enumerate(idxs):
				label = "{}: {:.2f}%".format(mlb.classes_[j], proba[j] * 100)


		
	######print('==================================================')

		class_name = os.path.basename(class_name)
		######print(class_name)
			
			
		######print('Predicted class: ', mlb.classes_[j])

		if class_name==mlb.classes_[j]:
			######print('Correct')
			corr = corr + 1
		else:
			print('Error')
			err = err +1
			print(file_path)

			print('Number of images predicted correctly: ', corr)
			print('Number of images predicted incorrectly: ', err)

			print("Accuracy rate :", (corr/(corr+err)))
			print('==================================================')


print('Total Number of images predicted correctly: ', corr)
print('Total Number of images predicted incorrectly: ', err)
print("Total Accuracy rate :", (corr/(corr+err)))


'''
